# Supplementary material for: Attractive internuclear force drives the collective behavior of nuclear arrays in Drosophila embryos
Source: PLoS Comput Biol. 2021 Nov 19;17(11):e1009605. doi: 10.1371/journal.pcbi.1009605 (PMC8641897; doi:10.1371/journal.pcbi.1009605)
Supplement: S1 Data — (ZIP) [file pcbi.1009605.s012.zip]

Archive with 4 entries (4 files):
- Data.part1.rar
- Data.part2.rar
- Data.part3.rar
- Data.part4.rar
